# Supplementary material for: Predictors of BILAG-based outcomes in patients with SLE: Analysis from the Systemic Lupus International Collaborating Clinics (SLICC) Inception Cohort
Source: Lupus. Author manuscript; Available in PMC 2023 Aug 7. (PMC7614893; doi:10.1177/09612033231183273)
Supplement: Supplementary File 1 [file EMS181142-supplement-Supplementary_File_1.xlsx]

## Sheet: Inception cohort MCR
	α=0 (Ridge regression)	α=0.2 (elastic net)	α=0.4 (elastic net)	α=0.6 (elastic net)	α=0.8 (elastic net)	α=1 (LASSO)	Random forest (using important variables selected by LASSO)															Predictors	Selection rates by LASSO
AUC	0.77	0.775	0.777	0.777	0.777	0.777	0.773									disease duration at baseline visit (standardized)	0
																location: Mexico vs. Canada	0
																location: Asia vs. Canada	0
																low c3 and c4 (missing)	0
Selection rates	Predictors	α=0.2	α=0.4	α=0.6	α=0.8	α=1 (LASSO)										Female (vs. male)	0.01
age_diag1	age at diagnosis (standardized)	0.99	0.93	0.86	0.82	0.78										SF-36 summary scores (mcs) missing	0.01
age_diag2	age at diagnosis (standardized and sqaured)	0.97	0.96	0.96	0.96	0.97										SF-36 summary scores (pcs) missing	0.01
disease_duration_visit1	disease duration at baseline visit (standardized)	0.02	0	0	0	0										Hypertension (yes)	0.01
disease_duration_visit2	disease duration at baseline visit (standardized and squared)	0.2	0.14	0.13	0.12	0.11										low c3 and c4 (yes)	0.01
slei1	SLEDAI (standardized)	1	1	1	1	1										Anti-dsDNA (yes)	0.01
slei2	SLEDAI (standardized and squared)	0.02	0.02	0.02	0.02	0.03										BILAG: Cardiovascular A or B vs C, D, E	0.01
race_cl_new2	race: Hispanic vs. Caucasian	0.37	0.18	0.14	0.12	0.12										BILAG: Vasculitis A or B vs C, D, E	0.01
race_cl_new3	race: Asian vs. Caucasian	0.02	0.02	0.02	0.02	0.03										location: US vs. Canada	0.02
race_cl_new4	race: African vs. Caucasian	1	1	1	1	1										Lupus anticoagulant (present)	0.02
race_cl_new5	race: Other vs. Caucasian	0.53	0.43	0.41	0.4	0.39										Lupus anticoagulant (missing)	0.02
new_loc1	location: US vs. Canada	0.03	0.02	0.02	0.02	0.02										SLEDAI (standardized and squared)	0.03
new_loc2	location: Mexico vs. Canada	0.01	0	0	0	0										race: Asian vs. Caucasian	0.03
new_loc3	location: Europe vs. Canada	1	1	1	1	1										post-secondary education ( yes)	0.03
new_loc4	location: Asia vs. Canada	0.01	0	0	0	0										post-secondary education (missing)	0.03
std_Pulse	pulse steroids use (yes)	0.12	0.09	0.09	0.09	0.1										BILAG: general A or B vs C, D, E	0.03
antimalaria	anti-malarial use (yes)	1	1	1	1	1										Methotrexate use (yes)	0.06
immunosuppres	immuno-suppressant use (yes)	1	0.91	0.78	0.7	0.64										BILAG: Neurological A or B vs C, D, E	0.06
FemaleTRUE	Female (vs. male)	0.02	0.01	0.01	0.01	0.01										SF-36 summary scores (mcs) >= 40 vs <40	0.09
aB2IgG_pn1	Anti-beta2 glycoprotein-I (present)	0.21	0.18	0.19	0.19	0.19										pulse steroids use (yes)	0.1
aB2IgG_pn-1	Anti-beta2 glycoprotein-I (missing)	1	0.99	1	1	1										disease duration at baseline visit (standardized and squared)	0.11
aCl_pn1	anticardiolipin (present)	0.19	0.17	0.21	0.22	0.24										race: Hispanic vs. Caucasian	0.12
aCl_pn-1	anticardiolipin (missing)	1	0.99	1	1	0.95										BILAG: Mucocutaneous A or B vs C, D, E	0.14
LAC_pn1	Lupus anticoagulant (present)	0.02	0.01	0.01	0.01	0.02										Anti-beta2 glycoprotein-I (present)	0.19
LAC_pn-1	Lupus anticoagulant (missing)	0.46	0.1	0.04	0.02	0.02										number of BILAG A or B (missing)	0.23
imuran	Imuran use (yes)	0.98	0.94	0.93	0.9	0.91										anticardiolipin (present)	0.24
IVCyclo	IV Cyclophosphamide use (yes)	0.99	0.96	0.93	0.91	0.9										alcohol consumption (>4 vs 0 or NA)	0.25
Meth	Methotrexate use (yes)	0.16	0.07	0.05	0.06	0.06										SLICC damage index at baseline (missing)	0.35
Myco	Mycophenolic Acid use (yes)	0.37	0.35	0.36	0.38	0.38										Mycophenolic Acid use (yes)	0.38
mcs_c2	SF-36 summary scores (mcs) >=40 vs <40	0.33	0.15	0.1	0.09	0.09										race: Other vs. Caucasian	0.39
mcs_c999	SF-36 summary scores (mcs) missing	0.01	0	0.01	0.01	0.01										Anti-dsDNA (missing)	0.45
pcs_c2	SF-36 summary scores (pcs) >= 40 vs <40	1	1	1	1	1										BILAG: Renal A or B vs C, D, E	0.47
pcs_c999	SF-36 summary scores (pcs) missing	0.01	0	0.01	0.01	0.01										alcohol consumption (<=4 vs 0 or NA)	0.5
num_AB_c1	number of BILAG A or B ( 1 vs 0)	0.87	0.84	0.81	0.77	0.75										immuno-suppressant use (yes)	0.64
num_AB_c2	number of BILAG A or B (>=2 vs 0)	1	1	1	1	1										oral steroids dose (moderate: 7.5mg/day<dose<=30mg/day)	0.65
num_AB_c-1	number of BILAG A or B (missing)	0.45	0.31	0.27	0.25	0.23										number of BILAG A or B ( 1 vs 0)	0.75
alco_con_C1	alcohol consumption (<=4 vs 0 or NA)	0.77	0.61	0.54	0.51	0.5										age at diagnosis (standardized)	0.78
alco_con_C2	alcohol consumption (>4 vs 0 or NA)	0.55	0.37	0.31	0.28	0.25										BILAG: Musculoskeletal A or B vs C, D, E	0.86
CUR_SMOKE_C1	current smoker (yes)	0.89	0.87	0.87	0.86	0.87										current smoker (yes)	0.87
HYPER_C1	Hypertension (yes)	0.03	0.01	0.01	0.01	0.01										IV Cyclophosphamide use (yes)	0.9
HYPER_C999	Hypertension (missing)	0.98	0.97	0.96	0.96	0.96										Imuran use (yes)	0.91
post_edu_C1	post-secondary education ( yes)	0.1	0.04	0.03	0.03	0.03										anticardiolipin (missing)	0.95
post_edu_C999	post-secondary education (missing)	0.05	0.03	0.03	0.03	0.03										Hypertension (missing)	0.96
fu_ave_dose_CModerate	oral steroids dose (moderate: 7.5mg/day<dose<=30mg/day)	1	0.96	0.85	0.75	0.65										age at diagnosis (standardized and sqaured)	0.97
fu_ave_dose_CHigh	oral steroids dose (high: >30 mg/day)	1	1	1	1	1										SLICC damage index at baseline (> 0 vs 0)	0.98
fu_ave_dose_Cmissing	oral steroids dose (missing)	1	1	1	1	1										SLEDAI (standardized)	1
slicc_score_C1	SLICC damage index at baseline (>0 vs 0)	0.98	0.97	0.98	0.98	0.98										race: African vs. Caucasian	1
slicc_score_C-1	SLICC damage index at baseline (missing)	0.77	0.53	0.43	0.37	0.35										location: Europe vs. Canada	1
DNA_C1	low c3 and c4 (yes)	0.31	0.03	0.01	0.01	0.01										anti-malarial use (yes)	1
DNA_C-1	low c3 and c4 (missing)	0.02	0.01	0	0	0										Anti-beta2 glycoprotein-I (missing)	1
COM_C1	Anti-dsDNA (yes)	0.78	0.19	0.04	0.01	0.01										SF-36 summary scores (pcs) >= 40 vs <40	1
COM_C-1	Anti-dsDNA (missing)	0.55	0.49	0.48	0.45	0.45										number of BILAG A or B (>=2 vs 0)	1
General_ab1	BILAG: general A or B vs C, D, E	0.02	0.01	0.02	0.02	0.03										oral steroids dose (high: >30 mg/day)	1
Mucocutaneous_ab1	BILAG: Mucocutaneous A or B vs C, D, E	0.68	0.33	0.21	0.16	0.14										oral steroids dose (missing)	1
Neurological_ab1	BILAG: Neurological A or B vs C, D, E	0.09	0.06	0.06	0.06	0.06										BILAG: Haematology A or B vs C, D, E	1
Musculoskeletal_ab1	BILAG: Musculoskeletal A or B vs C, D, E	1	0.98	0.94	0.89	0.86
Cardiovascular_ab1	BILAG: Cardiovascular A or B vs C, D, E	0.03	0.01	0.01	0.01	0.01
Vasculitis_ab1	BILAG: Vasculitis A or B vs C, D, E	0.01	0	0.01	0.01	0.01
Renal_ab1	BILAG: Renal A or B vs C, D, E	1	0.89	0.69	0.55	0.47
Haematology_ab1	BILAG: Haematology A or B vs C, D, E	1	1	1	1	1

## Sheet: Active disease cohort MCR
	α=0 (Ridge regression)	α=0.2 (elastic net)	α=0.4 (elastic net)	α=0.6 (elastic net)	α=0.8 (elastic net)	α=1 (LASSO)	Random forest (using important variables selected by LASSO)															Predictors	Selection rates by LASSO
AUC	0.721	0.73	0.732	0.733	0.732	0.732	0.769															age at diagnosis (standardized and sqaured)	0.01
																						SLEDAI (standardized and squared)	0.01
Selection rates	Predictors	α=0.2	α=0.4	α=0.6	α=0.8	α=1 (LASSO)																location: US vs. Canada	0.01
age_diag1	age at diagnosis (standardized)	0.5	0.3	0.22	0.19	0.17																location: Mexico vs. Canada	0.01
age_diag2	age at diagnosis (standardized and sqaured)	0.01	0.01	0.01	0.01	0.01																pulse steroids use (yes)	0.01
disease_duration_visit1	disease duration at baseline visit (standardized)	0.02	0.02	0.02	0.03	0.03																anticardiolipin (present)	0.01
disease_duration_visit2	disease duration at baseline visit (standardized and squared)	0.07	0.03	0.02	0.02	0.02																Lupus anticoagulant (present)	0.01
slei1	SLEDAI (standardized)	1	1	1	1	1																IV Cyclophosphamide use (yes)	0.01
slei2	SLEDAI (standardized and squared)	0.01	0.01	0	0.01	0.01																Methotrexate use (yes)	0.01
race_cl_new2	race: Hispanic vs. Caucasian	0.3	0.14	0.1	0.08	0.07																Mycophenolic Acid use (yes)	0.01
race_cl_new3	race: Asian vs. Caucasian	0.1	0.06	0.05	0.05	0.05																post-secondary education (missing)	0.01
race_cl_new4	race: African vs. Caucasian	0.1	0.06	0.05	0.05	0.04																Anti-dsDNA (yes)	0.01
race_cl_new5	race: Other vs. Caucasian	0.02	0.02	0.02	0.02	0.02																BILAG: Cardiovascular A or B vs C, D, E	0.01
new_loc1	location: US vs. Canada	0.03	0.02	0.01	0.01	0.01																disease duration at baseline visit (standardized and squared)	0.02
new_loc2	location: Mexico vs. Canada	0.1	0.03	0.01	0.01	0.01																race: Other vs. Caucasian	0.02
new_loc3	location: Europe vs. Canada	0.95	0.94	0.94	0.94	0.94																Imuran use (yes)	0.02
new_loc4	location: Asia vs. Canada	0.33	0.2	0.16	0.15	0.13																SLICC damage index at baseline (2+ vs 0)	0.02
std_Pulse1	pulse steroids use (yes)	0.01	0.01	0.01	0.01	0.01																SLICC damage index at baseline (missing)	0.02
antimalaria1	anti-malarial use (yes)	1	1	1	1	1																disease duration at baseline visit (standardized)	0.03
immunosuppres1	immuno-suppressant use (yes)	1	1	1	1	1																BILAG: Musculoskeletal A or B vs C, D, E	0.03
Female1	Female (vs. male)	0.11	0.09	0.09	0.09	0.09																BILAG: Vasculitis A or B vs C, D, E	0.03
aB2IgG_pn1	Anti-beta2 glycoprotein-I (present)	0.18	0.13	0.13	0.13	0.12																race: African vs. Caucasian	0.04
aB2IgG_pn999	Anti-beta2 glycoprotein-I (missing)	0.94	0.91	0.9	0.88	0.88																Lupus anticoagulant (missing)	0.04
aCl_pn1	anticardiolipin (present)	0.01	0.01	0.01	0.01	0.01																race: Asian vs. Caucasian	0.05
aCl_pn999	anticardiolipin (missing)	0.94	0.91	0.9	0.88	0.79																low c3 and c4 (missing)	0.06
LAC_pn1	Lupus anticoagulant (present)	0.01	0.01	0.01	0.01	0.01																Anti-dsDNA (missing)	0.06
LAC_pn999	Lupus anticoagulant (missing)	0.35	0.1	0.05	0.04	0.04																BILAG: general A or B vs C, D, E	0.06
imuran1	Imuran use (yes)	0.12	0.03	0.02	0.01	0.02																race: Hispanic vs. Caucasian	0.07
IVCyclo1	IV Cyclophosphamide use (yes)	0.05	0.02	0.01	0.01	0.01																SLICC damage index at baseline (1 vs 0)	0.07
Meth1	Methotrexate use (yes)	0.01	0.01	0.01	0.01	0.01																Female (vs. male)	0.09
Myco1	Mycophenolic Acid use (yes)	0.01	0.01	0.01	0.01	0.01																SF-36 summary scores (pcs) >= 40 vs <40	0.09
mcs_c2	SF-36 summary scores (mcs) >=40 vs <40	0.79	0.65	0.56	0.53	0.5																Anti-beta2 glycoprotein-I (present)	0.12
mcs_c999	SF-36 summary scores (mcs) missing	0.96	0.97	0.97	0.98	0.97																post-secondary education ( yes)	0.12
pcs_c2	SF-36 summary scores (pcs) >= 40 vs <40	0.39	0.18	0.13	0.1	0.09																location: Asia vs. Canada	0.13
pcs_c999	SF-36 summary scores (pcs) missing	0.96	0.97	0.97	0.98	0.84																oral steroids dose (high: >30 mg/day)	0.14
num_AB_c2	number of BILAG A or B (>=2 vs 0)	1	1	1	1	1																age at diagnosis (standardized)	0.17
alco_con_C1	alcohol consumption (<=4 vs 0 or NA)	0.78	0.64	0.56	0.52	0.49																BILAG: Mucocutaneous A or B vs C, D, E	0.18
CUR_SMOKE_C1	current smoker (yes)	0.55	0.43	0.39	0.37	0.34																current smoker (yes)	0.34
HYPER_C1	Hypertension (yes)	0.94	0.91	0.9	0.91	0.89																BILAG: Renal A or B vs C, D, E	0.46
post_edu_C1	post-secondary education ( yes)	0.14	0.12	0.12	0.12	0.12																BILAG: Neurological A or B vs C, D, E	0.48
post_edu_C999	post-secondary education (missing)	0.01	0.01	0.01	0.01	0.01																alcohol consumption (<=4 vs 0 or NA)	0.49
fu_ave_dose_CModerate	oral steroids dose (moderate: 7.5mg/day<dose<=30mg/day)	1	1	1	1	1																SF-36 summary scores (mcs) >=40 vs <40	0.5
fu_ave_dose_CHigh	oral steroids dose (high: >30 mg/day)	0.58	0.28	0.18	0.16	0.14																low c3 and c4 (yes)	0.55
fu_ave_dose_Cmissing	oral steroids dose (missing)	1	1	1	1	1																BILAG: Haematology A or B vs C, D, E	0.63
slicc_score_C1	SLICC damage index at baseline (1 vs 0)	0.08	0.07	0.06	0.06	0.07																anticardiolipin (missing)	0.79
slicc_score_C2	SLICC damage index at baseline (2+ vs 0)	0.04	0.02	0.02	0.02	0.02																SF-36 summary scores (pcs) missing	0.84
slicc_score_C-1	SLICC damage index at baseline (missing)	0.24	0.06	0.03	0.02	0.02																Anti-beta2 glycoprotein-I (missing)	0.88
COM_C1	low c3 and c4 (yes)	0.96	0.83	0.7	0.62	0.55																Hypertension (yes)	0.89
COM_C-1	low c3 and c4 (missing)	0.06	0.05	0.05	0.06	0.06																location: Europe vs. Canada	0.94
DNA_C1	Anti-dsDNA (yes)	0.07	0.02	0.01	0.01	0.01																SF-36 summary scores (mcs) missing	0.97
DNA_C-1	Anti-dsDNA (missing)	0.08	0.06	0.05	0.05	0.06																SLEDAI (standardized)	1
General_ab1	BILAG: general A or B vs C, D, E	0.04	0.05	0.05	0.06	0.06																anti-malarial use (yes)	1
Mucocutaneous_ab1	BILAG: Mucocutaneous A or B vs C, D, E	0.41	0.27	0.23	0.2	0.18																immuno-suppressant use (yes)	1
Neurological_ab1	BILAG: Neurological A or B vs C, D, E	0.5	0.48	0.47	0.48	0.48																number of BILAG A or B (>=2 vs 1)	1
Musculoskeletal_ab1	BILAG: Musculoskeletal A or B vs C, D, E	0.01	0.01	0.02	0.03	0.03																oral steroids dose (moderate: 7.5mg/day<dose<=30mg/day)	1
Cardiovascular_ab1	BILAG: Cardiovascular A or B vs C, D, E	0.01	0.01	0.01	0.01	0.01																oral steroids dose (missing)	1
Vasculitis_ab1	BILAG: Vasculitis A or B vs C, D, E	0.12	0.05	0.04	0.03	0.03
Renal_ab1	BILAG: Renal A or B vs C, D, E	0.83	0.67	0.56	0.5	0.46
Haematology_ab1	BILAG: Haematology A or B vs C, D, E	0.82	0.72	0.67	0.66	0.63

## Sheet: Active disease Improvement
	α=0 (Ridge regression)	α=0.2 (elastic net)	α=0.4 (elastic net)	α=0.6 (elastic net)	α=0.8 (elastic net)	α=1 (LASSO)	Random forest (using important variables selected by LASSO)															Predictors	Selection rates by LASSO
AUC	0.536	0.576	0.577	0.576	0.575	0.574	0.645															disease duration at baseline visit (standardized)	0.01
																						SF-36 summary scores (mcs) >=40 vs <40	0.02
Selection rates	Predictors	α=0.2	α=0.4	α=0.6	α=0.8	α=1 (LASSO)																Hypertension (yes)	0.03
age_diag1	age at diagnosis (standardized)	0.24	0.15	0.14	0.14	0.12																SLICC damage index at baseline (2+ vs 0)	0.03
disease_duration_visit1	age at diagnosis (standardized and sqaured)	0.03	0.04	0.06	0.07	0.07																Anti-dsDNA (missing)	0.03
slei1	disease duration at baseline visit (standardized)	0.01	0.01	0.01	0.01	0.01																BILAG: Neurological A or B vs C, D, E	0.03
age_diag2	disease duration at baseline visit (standardized and squared)	0.04	0.03	0.03	0.04	0.04																BILAG: Cardiovascular A or B vs C, D, E	0.03
disease_duration_visit2	SLEDAI (standardized)	0.07	0.1	0.13	0.15	0.15																disease duration at baseline visit (standardized and squared)	0.04
slei2	SLEDAI (standardized and squared)	0.88	0.89	0.89	0.89	0.89																race: Other vs. Caucasian	0.04
race_cl_new2	race: Hispanic vs. Caucasian	1	1	0.98	0.93	0.86																anticardiolipin (missing)	0.04
race_cl_new3	race: Asian vs. Caucasian	0.04	0.04	0.04	0.05	0.05																Lupus anticoagulant (present)	0.04
race_cl_new4	race: African vs. Caucasian	0.6	0.61	0.64	0.64	0.65																Lupus anticoagulant (missing)	0.04
race_cl_new5	race: Other vs. Caucasian	0.03	0.03	0.03	0.03	0.04																Methotrexate use (yes)	0.04
new_loc1	location: US vs. Canada	0.1	0.1	0.12	0.13	0.12																Mycophenolic Acid use (yes)	0.04
new_loc2	location: Mexico vs. Canada	1	1	0.97	0.91	0.81																SF-36 summary scores (pcs) >= 40 vs <40	0.04
new_loc3	location: Europe vs. Canada	0.86	0.82	0.81	0.8	0.78																post-secondary education (missing)	0.04
new_loc4	location: Asia vs. Canada	0.11	0.11	0.13	0.15	0.14																oral steroids dose (moderate: 7.5mg/day<dose<=30mg/day)	0.04
std_Pulse1	pulse steroids use (yes)	0.06	0.08	0.1	0.11	0.11																BILAG: Vasculitis A or B vs C, D, E	0.04
antimalaria1	anti-malarial use (yes)	0.23	0.2	0.2	0.21	0.2																BILAG: Haematology A or B vs C, D, E	0.04
immunosuppres1	immuno-suppressant use (yes)	0.98	0.98	0.98	0.98	0.98																race: Asian vs. Caucasian	0.05
Female1	Female (vs. male)	0.46	0.45	0.46	0.46	0.47																current smoker (yes)	0.05
aB2IgG_pn1	Anti-beta2 glycoprotein-I (present)	0.08	0.08	0.1	0.11	0.12																BILAG: general A or B vs C, D, E	0.05
aB2IgG_pn999	Anti-beta2 glycoprotein-I (missing)	0.08	0.1	0.11	0.12	0.13																post-secondary education ( yes)	0.06
aCl_pn1	anticardiolipin (present)	0.26	0.26	0.27	0.28	0.29																BILAG: Renal A or B vs C, D, E	0.06
aCl_pn999	anticardiolipin (missing)	0.08	0.1	0.11	0.12	0.04																age at diagnosis (standardized and sqaured)	0.07
LAC_pn1	Lupus anticoagulant (present)	0.03	0.03	0.03	0.04	0.04																oral steroids dose (high: >30 mg/day)	0.08
LAC_pn999	Lupus anticoagulant (missing)	0.03	0.03	0.03	0.04	0.04																BILAG: Musculoskeletal A or B vs C, D, E	0.09
imuran1	Imuran use (yes)	0.46	0.3	0.22	0.18	0.17																pulse steroids use (yes)	0.11
IVCyclo1	IV Cyclophosphamide use (yes)	0.12	0.14	0.16	0.18	0.18																age at diagnosis (standardized)	0.12
Meth1	Methotrexate use (yes)	0.04	0.03	0.04	0.03	0.04																location: US vs. Canada	0.12
Myco1	Mycophenolic Acid use (yes)	0.02	0.02	0.02	0.03	0.04																Anti-beta2 glycoprotein-I (present)	0.12
mcs_c2	SF-36 summary scores (mcs) >=40 vs <40	0.01	0.02	0.02	0.02	0.02																low c3 and c4 (missing)	0.12
mcs_c999	SF-36 summary scores (mcs) missing	0.71	0.65	0.64	0.62	0.62																Anti-beta2 glycoprotein-I (missing)	0.13
pcs_c2	SF-36 summary scores (pcs) >= 40 vs <40	0.02	0.03	0.03	0.04	0.04																BILAG: Mucocutaneous A or B vs C, D, E	0.13
pcs_c999	SF-36 summary scores (pcs) missing	0.71	0.65	0.64	0.62	0.54																location: Asia vs. Canada	0.14
num_AB_c2	number of BILAG A or B (>=2 vs 0)	0.29	0.3	0.32	0.32	0.32																SLEDAI (standardized)	0.15
alco_con_C1	alcohol consumption (<=4 vs 0 or NA)	0.48	0.38	0.35	0.33	0.33																Imuran use (yes)	0.17
CUR_SMOKE_C1	current smoker (yes)	0.06	0.05	0.05	0.06	0.05																IV Cyclophosphamide use (yes)	0.18
HYPER_C1	Hypertension (yes)	0.02	0.02	0.02	0.02	0.03																anti-malarial use (yes)	0.2
post_edu_C1	post-secondary education ( yes)	0.05	0.05	0.05	0.06	0.06																SLICC damage index at baseline (missing)	0.2
post_edu_C999	post-secondary education (missing)	0.03	0.03	0.03	0.04	0.04																anticardiolipin (present)	0.29
fu_ave_dose_CModerate	oral steroids dose (moderate: 7.5mg/day<dose<=30mg/day)	0.03	0.04	0.04	0.05	0.04																Anti-dsDNA (yes)	0.31
fu_ave_dose_CHigh	oral steroids dose (high: >30 mg/day)	0.05	0.06	0.07	0.08	0.08																number of BILAG A or B (>=2 vs 1)	0.32
fu_ave_dose_Cmissing	oral steroids dose (missing)	0.4	0.35	0.35	0.34	0.34																alcohol consumption (<=4 vs 0 or NA)	0.33
slicc_score_C1	SLICC damage index at baseline (1 vs 0)	0.5	0.48	0.5	0.5	0.5																oral steroids dose (missing)	0.34
slicc_score_C2	SLICC damage index at baseline (2+ vs 0)	0.02	0.02	0.03	0.04	0.03																Female (vs. male)	0.47
slicc_score_C-1	SLICC damage index at baseline (missing)	0.13	0.15	0.18	0.19	0.2																SLICC damage index at baseline (1 vs 0)	0.5
COM_C1	low c3 and c4 (yes)	0.98	0.98	0.98	0.98	0.98																SF-36 summary scores (pcs) missing	0.54
COM_C-1	low c3 and c4 (missing)	0.07	0.09	0.11	0.12	0.12																SF-36 summary scores (mcs) missing	0.62
DNA_C1	Anti-dsDNA (yes)	0.48	0.38	0.33	0.33	0.31																race: African vs. Caucasian	0.65
DNA_C-1	Anti-dsDNA (missing)	0.02	0.02	0.02	0.02	0.03																location: Europe vs. Canada	0.78
General_ab1	BILAG: general A or B vs C, D, E	0.03	0.03	0.04	0.05	0.05																location: Mexico vs. Canada	0.81
Mucocutaneous_ab1	BILAG: Mucocutaneous A or B vs C, D, E	0.13	0.12	0.12	0.13	0.13																race: Hispanic vs. Caucasian	0.86
Neurological_ab1	BILAG: Neurological A or B vs C, D, E	0.02	0.03	0.03	0.04	0.03																SLEDAI (standardized and squared)	0.89
Musculoskeletal_ab1	BILAG: Musculoskeletal A or B vs C, D, E	0.05	0.06	0.07	0.08	0.09																immuno-suppressant use (yes)	0.98
Cardiovascular_ab1	BILAG: Cardiovascular A or B vs C, D, E	0.02	0.02	0.02	0.03	0.03																low c3 and c4 (yes)	0.98
Vasculitis_ab1	BILAG: Vasculitis A or B vs C, D, E	0.04	0.04	0.04	0.05	0.04
Renal_ab1	BILAG: Renal A or B vs C, D, E	0.05	0.05	0.05	0.06	0.06
Haematology_ab1	BILAG: Haematology A or B vs C, D, E	0.02	0.03	0.03	0.04	0.04
